# Supplementary material for: Social Vulnerability of Brazilian Metropolitan Schools and Teachers’ Absence from Work Due to Vocal and Psychological Symptoms: A Multilevel Analysis
Source: Int J Environ Res Public Health. 2023 Feb 8;20(4):2972. doi: 10.3390/ijerph20042972 (PMC9966546; doi:10.3390/ijerph20042972)
Supplement: Supplementary file 1 [file ijerph-20-02972-s001.zip]

Archive with 1 entries (1 files):
- ijerph-2150096-supplementary.pdf
